# Supplementary material for: Cetuximab and Paclitaxel Drug Response in Head and Neck Tumor Stem Cells
Source: Biomolecules. 2025 Feb 28;15(3):352. doi: 10.3390/biom15030352 (PMC11940455; doi:10.3390/biom15030352)
Supplement: Supplementary file 1 [file biomolecules-15-00352-s001.zip]

Archive with 2 entries (2 files):
- Suplementary material - File S1.pdf
- Suplementary material - File S2.pdf
